# Supplementary material for: High incidence of triple negative breast cancers following pregnancy and an associated gene expression signature
Source: Springerplus. 2015 Nov 19;4:710. doi: 10.1186/s40064-015-1512-7 (PMC4653130; doi:10.1186/s40064-015-1512-7)
Supplement: Supplementary file 1 — 10.1186/s40064-015-1512-7 Delta Ct values (housekeeping-gene adjusted gene expression). [file 40064_2015_1512_MOESM1_ESM.xlsx]

## Sheet: Sheet1
Please read comments in cell A3 below!!!
TNBC?	parity	#	CXCL1	CDH1	CXCL12	ELN	ERBB2	ESR1	FBN1	IL1A	IL8	MMP12	MMP2	PGR	SAA1+SAA2	TGFB3	THBS1	TIMP2
0 PP	.<2	5	-4.60049	-0.136005	0.266518	-3.38614	0.884685	0.933158	-0.506945	-9.33365	-4.49374	-10.2445	0.419614	-1.17252	-1.32515	-1.74906	2.17297	0.156886
0 PP	.<2	12	-3.92212	1.81456	1.6319	-4.86857	3.62081	-0.161359	-1.09104	-11.3145	-6.31385	-9.99475	1.17199	-2.97087	-0.155301	-2.34901	2.53771	0.494956
0 PP	.<2	29	-6.93897	2.37813	0.824217	-5.33542	3.71276	0.719113	0.0897467	-9.67275	-3.64154	-6.0858	0.792272	-5.01644	-3.04409	-1.54092	2.74927	1.40218
0 PP	.<2	30	-4.26382	2.01611	1.91206	-2.75613	1.03776	1.91681	1.34205		-6.11124		2.77218	-2.92348	-0.931172	-1.45393	3.14385	1.66398
0 PP	.<2	51	-3.93331	0.227244	0.928761	-3.25765	3.51993	-0.143305	0.273618	-9.46871	-6.92187	-7.04348	0.944907	-2.81252	-0.399234	-0.80896	3.43452	1.20272
0 PP	.<2	57	-3.41594	2.61162	2.25445	-3.52907	4.97314	-2.54939	0.295723	-10.5064	-4.82422	-8.84938	1.58673	-4.88828	-0.632142	-2.04013	2.91067	1.36467
0 PP	.<2	70	-5.68065	2.06915	0.864792	-3.77879	1.75376	0.478729	-0.661432		-8.40686	-6.18014	-0.317866	-6.71554	-1.17811	-2.04908	2.58905	0.070021
0 PP	.<2	71	-5.09622	2.26256	1.15013	-4.32786	1.59107	1.95784	-1.69302		-7.51858	-7.99063	-0.400647	-2.96558	1.47883	-2.62764	2.29047	-0.0663965
0 PP	.<2	73	-5.06927	-0.941306	-0.994665	-2.62553	-1.77999	-0.369123	-0.256889	-8.76747	-1.70924	-4.49542	1.26695	-6.85858	-3.34632	-2.86149	1.7219	0.51634
0 PP	.<2	87	-9.16731	1.34654	-2.45522	-2.2822	-0.547485	0.274235	-0.379025	-10.4713	-8.08974	-6.64719	-0.246052	-5.87496	-5.26435	-2.48937	2.65228	-0.290387
1 PP	.<2	22	-4.11701	0.623717	-0.0534902	-4.00872	-0.339724	-5.36249	-0.796697	-9.51086	-4.30471	-8.22821	0.297575	-6.99585	-0.0850872	-3.52439	2.71587	1.4153
1 PP	.<2	39	-1.9398	0.64789	-1.49125	-6.99615	-0.57316	-2.6673	-2.75804	-7.96672	-0.649054	-3.82093	-2.11256	-10.562	-0.617635	-5.35272	0.778983	-2.07185
1 PP	.<2	44	-1.65548	1.61939	-0.711923	-6.6404	-0.444263	-4.22059	-1.60571	-8.47236	-2.98988	-4.4693	-0.613179	-9.79523	-1.37437	-3.6728	-0.134854	-0.658515
1 PP	.<2	48	-1.59766	1.07871	0.116049	-4.97932	-2.50313	-1.48744	-1.03614	-7.15835	-1.66556	-2.5717	-0.519946	-8.52878	1.28359	-4.49189	1.61748	-0.765778
1 PP	.<2	69	-3.53664	-0.00148725	-3.02915	-10.6585	-1.02192	-3.42867	-2.91529	-7.81287	-0.543151	-4.55176	-2.76507	-10.1698	1.15214	-5.11139	0.178187	-2.23919
1 PP	.<2	72	-5.60125	-0.440507	-0.661742	-4.65692	-2.26219	-6.1059	-1.52236	-8.87399	-1.84221	-5.64806	0.236384	-9.21968	-3.77647	-3.81537	1.32999	-0.930809
1 PP	.<2	88	-0.724993	2.04147	0.544457	-2.94561	-0.285984	-3.7609	1.19688	-7.05831	-2.72642	-3.63148	2.20985	-8.93114	2.1032	-1.95313	4.48731	1.22374
0 PP	.5-10	6	-7.99265	0.314429	-0.883615	-7.63908	0.386362	0.918272	-1.61853	-8.99498	-6.30741	-7.87605	-0.483342	-6.14435	-4.28814	-3.12806	2.29964	-0.502788
0 PP	.5-10	9	-5.13344	1.5884	1.16096	-2.86145	6.12807	-3.4513	0.691657	-9.37534	-6.82375	-8.6136	1.95104	-6.1556	-0.602555	-1.14867	3.19115	1.82434
0 PP	.5-10	19	-4.55677	1.56185	0.51431	-2.7365	0.34414	2.51333	1.37759	-9.09992	-6.79004		1.7804	-1.17393	-3.23856	-0.727487	3.64463	1.42805
0 PP	.5-10	20	-4.13186	2.09352	2.27444	-1.53029	1.31675	2.30738	0.525493	-8.60275	-8.48026		2.09726	1.47251	-2.18666	-0.732874	3.33871	1.5623
0 PP	.5-10	23	-9.12207	0.437848	-0.996592	-5.14003	3.85187	-2.37595	0.159824	-12.6118	-6.26879	-6.04542	1.15491	-7.64375	-3.99788	-2.33144	3.35551	1.45018
0 PP	.5-10	25	-6.60876	1.42324	0.459524	-2.64023	1.17223	2.31918	0.149489	-10.8101	-6.81949	-7.11691	0.76273	-0.980799	-1.96006	-1.31889	3.00038	0.994762
0 PP	.5-10	26	-4.10447	1.68803	1.07963	-3.84968	2.54699	1.64357	-1.35706		-6.38863	-6.68473	-0.83592	-0.288371	1.22011	-2.20571	2.70487	-0.533616
0 PP	.5-10	35	-2.64108	0.749791	-0.285577	-4.14251	5.63121	-0.657275	-0.833003	-11.1348	-2.40956	-3.32404	-1.13512	-4.26397	-1.80509	-2.35883	1.95442	-0.546817
0 PP	.5-10	49	-4.16525	2.29139	-0.389529	-5.53146	-0.569778	-4.69735	0.401432	-7.32318	-1.56907	-4.10208	0.626425		-6.88197	-2.47857	3.92482	-0.121723
0 PP	.5-10	60	-1.67072	2.71248	0.499268	-4.79897	5.76705	-3.58609	-0.13335	-9.78516	-1.28448	-11.3956	-0.00645225	-7.53032	-3.07719	-2.78621	3.01621	-0.261305
1 PP	.5-10	14	-6.51149	2.1219	-1.662	-6.46614	-0.0706258	-5.81532	-1.53518	-8.66458	-6.23574	-8.12346	-0.129767	-9.12371	-1.17516	-4.14686	1.66023	0.207976
1 PP	.5-10	28	-0.452881	0.905871	-1.98506	-7.87952	-0.531838	-3.19481	-2.22466	-8.93349	-1.72768	-2.90327	-1.18843	-11.5361	2.68965	-3.61145	0.852084	-0.629984
1 PP	.5-10	34	-3.92209	-0.042822	-0.376172		-1.81778	-4.63809	-2.30313	-6.67185	-4.03483	-3.32603	-0.689387	-10.6882	-0.210334	-4.52363	0.6135	-0.903341
1 PP	.5-10	56	-2.3215	0.15369	-2.4301	-5.82529	-0.790295	-3.71019	-0.148439	-9.04528	-3.21448	-0.317399	-2.86402	-12.931	-1.44466	-2.00273	1.5841	-2.12437
1 PP	.5-10	61	-6.34248	0.479488	-3.5205	-5.85921	-1.27522	-8.33663	-2.66467	-10.0841	-5.06672	-8.05375	-2.5835	-11.5492	0.999482	-4.8951	1.66512	-2.67743
1 PP	.5-10	84	-5.04382	-0.927575	-1.05668	-2.15321	-1.55245	-6.16633	-0.988903	-10.4623	-4.8299	-6.44601	1.45458	-7.29669	-2.88516	-2.74146	2.44566	0.70912
1 PP	.5-10	85	-2.63724	-0.215086	-1.10794	-5.49188	-0.990535	-3.38701	-1.36616	-2.96516	-2.78466	-5.34643	0.799837	-10.2152	-0.438094	-4.54675	2.01044	-1.48402
0 NP	NP	1	-7.17679	1.13488	-0.280181	-5.51602	1.95798	0.916604	-1.38681	-12.0814	-8.99192	-9.8985	-1.30228	-9.07241	-4.80922	-3.00384	1.94797	-1.09431
0 NP	NP	2	-8.33366	-1.1103	-0.131045	-2.99498	1.98855	0.589964	0.209354	-11	-7.5472	-12.2366	0.89893	-1.89908	-7.94428	-1.17329	2.71926	0.733185
0 NP	NP	10	-4.52826	1.00904	-2.99593	-4.71594	0.39496	-8.1697	-2.60127	-7.26407	-0.0940758	-5.58773	-0.945455	-11.5574	1.50251	-4.98052	3.02532	-0.666469
0 NP	NP	13	-6.81213	1.08341	0.107224	-2.5647	1.12028	-0.929622	0.154244	-10.3119	-7.60855	-7.08921	1.57442	-0.517407	-0.883751	-0.92647	2.08804	1.25859
0 NP	NP	41	-3.40323	2.30787	1.16356	-3.4505	3.30438	-3.81416	0.16748	-10.3442	-2.88192	-7.18967	1.07895	-6.46896	-0.321057	-1.69372	2.98981	0.472191
0 NP	NP	46	-4.87954	2.64076	1.38747	-2.04097	1.90107	3.44778	2.05503		-3.9319	-5.44234	2.7972	0.478299	-1.09977	0.008361	4.87636	2.5184
0 NP	NP	47	-6.3133	3.58989	0.709468	-2.20006	2.49272	2.89246	0.829642		-6.12615	-8.29999	1.42278	-2.99201	-2.89218	-0.437387	3.18634	0.815857
0 NP	NP	59	-6.86982	3.40984	-2.54305	-3.40419	0.851269	1.90513	0.0461863	-11.8669	-5.64978	-7.41194	-0.173191	-6.99947	-3.74036	-1.5755	3.45671	0.458972
0 NP	NP	62	-5.50152	0.972361	0.251397	-2.5065	-0.179531	0.103019	0.696579	-10.8494	-5.76114	-8.75346	1.22088	-5.17711	-2.04627	-1.04157	3.15571	1.09141
0 NP	NP	63	-6.11881	2.36123	0.676257	-1.90652	0.0332388	1.6374	0.947184	-8.49741	-4.23803	-8.39697	1.72745	-1.50736	-1.17047	-1.15387	5.58912	0.979512
0 NP	NP	66	-8.07922	2.67086	0.47857		-0.528643	1.61792	0.303404	-8.02808	-5.04124	-1.30532	0.969956	-6.81311	-4.58429	-2.59951	3.20283	0.81141
0 NP	NP	75	-7.5902	1.65408	-0.741486	-4.98915	1.75098	2.50705	-2.29166	-10.5034	-6.72371		-1.17688	-1.99468	-1.45647	-1.56588	2.64851	-0.979977
0 NP	NP	76		2.38976	0.205078	-2.83903	1.28749	4.32197	0.630666		-6.40324	-6.50657	1.64713	-1.83449	-1.15744	-1.41282	4.01834	0.340547
0 NP	NP	77	-3.70587	1.46191	0.235272	-4.95675	0.515166	-1.49502	-0.407127		-6.37109	-2.69745	0.231292	-7.92608	-0.944461	-3.21957	1.66143	-0.154629
0 NP	NP	78	-5.64465	2.64978	1.41814	-1.36909	1.68352	2.17199	1.22896		-8.39524		2.53983	-7.53118	0.868241	-0.470147	2.46547	1.20207
0 NP	NP	79	-3.90487	1.57428	-0.615752	-6.73144	0.294997	2.3581	-1.98058		-3.0011	-9.42648	-0.717046	0.568587	-1.30242	-2.64229	3.52349	-0.251864
0 NP	NP	86	-9.82792	0.617637	0.421052	-1.36099	0.443807	0.081773	0.261995	-8.73503	-6.63141	-9.71907	1.61195	-0.353707	-5.32073	-1.29493	3.44301	0.939136
0 NP	NP	4	-5.46528	2.87566	0.426721	-4.27308	2.8656	1.2079	-1.89586	-11.9116	-7.41901	-7.86681	-1.19944	-6.44499	0.529293	-3.55082	2.05172	-0.204297
1 NP	NP	45	-5.73344	-0.0350573	0.122629	-0.845784	6.625e-05	-4.15469	-0.0394558	-7.33103	-3.22734	-2.0658	0.225147	-7.6472	-1.13566	-3.03652	2.82719	0.310908
